# Supplementary material for: Whole shoot mineral partitioning and accumulation in pea (Pisum sativum)
Source: Front Plant Sci. 2014 Apr 23;5:149. doi: 10.3389/fpls.2014.00149 (PMC4006064; doi:10.3389/fpls.2014.00149)
Supplement: Supplementary Table 1 — Mineral contents of pea tissues over time. Means ± SE. Significant differences over time for each tissue is indicated by letters (a–f) (P ≤ 0.05). [file DataSheet1.XLSX]

## Sheet: Sheet1
Supplementary Table 1. Mineral contents of pea tissues over time. Means ±SE. Significant differences over time for each tissue is indicated by letters (a-f) (P≤0.05)
Mg (mg)								Ca (mg)						K (mg)						S (mg)						P (mg)
Week	Roots	Shoot remainder	Pod Wall	Peduncles	Seeds		Roots	Shoot remainder	Pod Wall	Peduncles	Seeds		Roots	Shoot remainder	Pod Wall	Peduncles	Seeds		Roots	Shoot remainder	Pod Wall	Peduncles	Seeds		Roots	Shoot remainder	Pod Wall	Peduncles	Seeds
2		0.53±0.05a						4.1±0.5a						7.4±3.2a						0.9±0.13a						1.9±0.2a
3		1.4±0.05ab						16.9±0.3a						8.2±1a						2.3±0.05a						5.1±0.17a
4	4.7±0.2	5.3±0.8b					10±0.2a	66.6±8.3a					118±4a	52.5±22.7ab					25.6±1a	9.1±1.3b					13±0.4a	20.5±2.4b
5		11±0.9c	1.5±0.2a	0.7±0.1a				138.5±15.6b	5.4±0.8a	3.4±0.6a				74.3±8ab	10.6±6ab	3.1±0.6a				17.5±1.8c	1.6±0.2a	1±0.2a	0			31.9±24c	5.4±0.8a	2.8±0.5a	0
6		13.6±0.7cd	5.4±0.06b	0.5±0.1ab	1.4±0.3a			216.4±2.7c	24.2±1.7b	6.8±0.9a	0.8±0.2a			112±12.6b	31.2±2.3a	9.6±1.2ab	10.1±1.7a			20.9±1.3c	4.7±0.3b	0.8±0.04bc	1.6±0.2a			40±1c	18.3±0.5b	3.2±0.01b	6.8±0a
7	7±0.6	17±1.2d	9.7±1.2c	0.4±0.1ab	9.6±0.7b		10±0.6b	305±10.4d	69.8±1c	6.3±0.7a	6.1±0.7a		168±9b	115.3±15.4b	72.8±5.8b	15.7±4.8ab	102.3±4.6ab		41±3b	25.5±0.2c	7.3±0.8c	0.6±0.07b	10.4±0.9b		18±1b	41.6±1.5c	27.2±2.5c	2.6±0.4b	47.8±0b
8		15.1±4cd	8±2bcd	0.3±0.01b	22.4±3c			365.4±51.6de	92.1±14.6cd	6.7±0.07a	19.3±2.3b			132.3±31b	59.2±14.8a	10±1.4ab	161.2±53ab			20.4±3.6c	3.6±0.8bd	0.5±0.09b	24.1±3.5c			33.4±4c	16.2±1.1b	1.5±0.05c	118.1±0.002c
9		12.7±1cd	6.3±0.2b	0.4±0.05ab	32.4±4d			415.3±28.1e	101.6±8.2d	17.6±2.3b	32.1±2.5c			138.4±56.4b	72.3±8b	9.7±1.3ab	242.5±86b			17.1±1.2c	2.1±0.2d	0.5±0.07b	34.2±2.7d			22±4b	4.9±1d	1±0.1c	182.5±0.002d
10	5±0.7	26.5±0.8e	12.2±0.5c	0.5±1ab	40.6±3.4e		10±0.3b	560.5±44.6f	120.4±13.3d	13.1±0.4c	33.2±3c		200±8c	141.4±68b	93.6±15b	22.4±9.4b	275.9±84b		49±2b	22.3±3.5c	3.9±0.2b	1.2±0.06c	51±5.5e		19±1.2b	33.6±8c	9.1±3d	1.3±0.01c	209.6±0.003d
Cu (mg)								Mn (mg)						Zn (mg)						Fe (mg)
Week	Roots	Shoot remainder	Pod Wall	Peduncles	Seeds		Roots	Shoot remainder	Pod Wall	Peduncles	Seeds		Roots	Shoot remainder	Pod Wall	Peduncles	Seeds		Roots	Shoot remainder	Pod Wall	Peduncles	Seeds
2		2.6±0.4a						23.6±3.6a						46.2±7.2a						21.3±4a
3		7.1±0.3a						76.3±5a						190.4±15.5ab						80.2±8a
4	46±2a	19.5±3.6a					941±23ab	172.6±35a					737±43a	413±20b					143±4a	488±31b
5		37.2±0.8b	4.6±0.4ab	3.1±0.7a				652.2±55b	37.7±7.7ab	20±5a				1325.5±68.4c	47±4.6ab	31±7.5a				792.4±194c	72±3.2a	38±11.6abc
6		53.8±2.2b	17.6±0.2a	4±0a	4.7±0.9a			1011±18.6bc	131.7±6.8a	21.7±5.5a	18±3a			1813.1±52.6d	143.4±4.3a	65±1b	53±11a			1184±53d	291±66b	60.2±16.7a	89±20.4a
7	49±3a	71.5±17.2b	30±7.6b	3.5±0.3a	30.3±3a		811±107a	1203.3±45.2c	244.6±33b	20.4±4.3a	151.7±16a		827.6±104a	2363±65.5e	222±14.2b	94±1b	372.3±28.6b		189±2b	995.1±46.4de	274±23.6b	29.4±0.4a	489±20.4a
8		42.3±6.2b	13.6±2a	3.3±0.8a	67.2±9.4b			1431.9±170c	200±36ab	22.4±2.5a	409.3±50a			2466.4±125e	190±48.5ab	78.6±6b	865.1±99c			922.3±51e	98±11c	17.5±0.2b	991±115b
9		44±2b	7.7±0.3a	3±0.4a	97.5±6.3c			1536.7±74c	180.1±10.5ab	23.3±3a	573.7±65ab			2382.3±212e	137±16a	65.2±8.6b	1285.8±109d			748.3±143.5ce	60.2±7.7c	65.2±8.6c	1252±140b
10	93±6.4b	42.7±7.7b	10±0.5a	2.8±0.1a	150±22.8d		1175.5±98b	1965.2±294.6d	239.7±22b	52.4±8.3b	607.3±57b		1285±48b	2553.1±125.5e	160±15.3ab	88.1±15b	1358.4±83d		212±10b	645.5±69c	84±10.6c	16.7±2.9b	1680±155a
